# Supplementary material for: replicateFest: An R Package and Shiny App for Analysis of T Cell Receptor Repertoire Data from the Functional Expansion
Source: bioRxiv. 2026 Jul 13:2026.06.18.733036. Originally published 2026 Jun 23. Preprint. [Version 3] doi: 10.64898/2026.06.18.733036 (PMC13320921; doi:10.64898/2026.06.18.733036)
Supplement: Supplement 1 [file media-1.xlsx]

## Sheet: summary
"There are no positive clones"

## Sheet: ref_comparison_only
clone

## Sheet: cross_reactive
clone

## Sheet: parameters
param
